# Supplementary material for: Programmable microbial ink for 3D printing of living materials produced from genetically engineered protein nanofibers
Source: Nat Commun. 2021 Nov 23;12:6600. doi: 10.1038/s41467-021-26791-x (PMC8611031; doi:10.1038/s41467-021-26791-x)
Supplement: Supplementary file 5 — Source Data [file 41467_2021_26791_MOESM5_ESM.zip › 313106_2_related_ms_5968121_r0vdp6.xlsx]

## Sheet: Figure3a
Frequency (Hz)	G' CsgA-alpha	G" CsgA-alpha	G' CsgA-gamma	G" CsgA-gamma	G' CsgA-alphagamma	G"CsgA-alphagamma
0.01	122.568	20.6161	343.289	57.9423	705.298	94.5955
0.016	127.582	19.9173	361.958	54.7854	729.467	87.6694
0.025	133.296	19.3644	375.453	54.2253	750.192	86.5537
0.04	138.792	18.7366	391.394	56.7606	769.292	79.824
0.063	143.396	18.5985	407.366	53.8214	803.295	87.4686
0.1	148.36	18.7308	418.207	51.2226	822.087	85.309
0.158	151.904	18.0884	437.057	54.9876	851.743	88.6462
0.251	159.093	20.6753	451.626	53.4563	873.536	89.6263
0.398	164.959	20.146	470.034	54.7336	898.153	87.7372
0.631	169.561	23.5924	484.501	58.0067	923.051	88.9522
1	175.847	22.1722	506.06	58.5128	953.027	82.7923
1.585	182.708	19.9786	517.291	59.565	982.168	94.7514
2.512	190.4	23.7817	538.001	61.918	999.887	81.0972
3.981	197.776	22.2235	549.2	63.5106	1021.4	88.8505
6.311	211.563	32.095	564.859	58.8874	1052.53	89.9509
10.003	266.465	32.7478	592.124	63.0968	1056.5	85.6137

## Sheet: Figure3b
% Strain	G' CsgA-alpha	G" CsgA-alpha		% Strain	G' CsgA-gamma	G" CsgA-gamma		% Strain	G' CsgA-alphagamma	G" CsgA-alphagamma
0.0101187	136.234	24.9777		0.0103932	432.43	41.2652		0.0102356	743.354	134.318
0.0209325	146.756	17.4355		0.0219186	414.984	54.4874		0.0200474	863.794	104.803
0.047065	142.141	15.7716		0.045936	425.046	56.9021		0.0474954	823.591	77.0064
0.0997169	143.012	18.8912		0.100483	420.716	54.0554		0.0998708	824.564	93.2183
0.213715	144.048	17.1446		0.215616	420.645	53.2355		0.212893	838.338	84.2408
0.467321	141.455	17.898		0.46248	422.082	55.7953		0.466664	826.947	87.744
1.00837	138.561	18.5476		1.00521	417.671	53.2647		1.00429	819.787	86.8228
2.18516	133.491	19.2368		2.16965	411.053	55.3865		2.17384	803.159	90.5466
4.77049	123.952	21.0514		4.7123	397.383	58.6019		4.76622	756.528	100.86
10.4517	109.441	23.1555		10.3406	368.577	64.7512		10.5813	665.861	118.079
22.9092	90.4103	23.7689		22.9333	319.67	71.0549		23.8201	528.443	130.535
51.0008	63.4219	25.2053		51.6182	248.151	74.8985		54.2945	359.187	135.443
119.364	17.2508	21.4962		123.857	135.467	74.622		146.995	89.9311	102.829

## Sheet: Figure3c
Shear Rate (1/s)	Alpha-Gamma	Alpha	Gamma
0.02	15964.7	8581.28	8568.12
0.03	13145.1	6868.14	7251.49
0.04	8722.53	4347.67	4950.81
0.06	4632.94	2397.38	3022.91
0.1	2309.84	1267.65	1550.19
0.16	1260.93	744.227	805.704
0.25	713.477	457.979	454.663
0.4	418.721	295.559	273.772
0.63	264.35	194.206	167.877
1	170.399	129.037	108.456
1.58	114.324	88.0894	71.6084
2.51	78.2118	60.8727	48.5211
3.98	54.0658	42.4747	32.8216
6.31	37.4264	29.4779	22.163
10	25.7473	20.5306	14.9701
15.85	17.3454	13.671	10.3765
25.12	11.3976	8.61271	7.38976
39.81	6.46322	5.51533	4.97678
63.1	4.11268	2.97411	1.91536
100	2.77435	1.65185	1.12372

## Sheet: Figure3d
CsgA-alpha	CsgA-alpha	CsgA-alpha	CsgA-gamma	CsgA-gamma	CsgA-gamma	CsgA-alphagamma	CsgA-alphagamma	CsgA-alphagamma
148.794	209.19	141.486	422.45	319.84	284.17	1050	833	1290

## Sheet: Figure3e
CsgA-alpha	CsgA-alpha	CsgA-alpha	CsgA-gamma	CsgA-gamma	CsgA-gamma	CsgA-alphagamma	CsgA-alphagamma	CsgA-alphagamma
59.59	70.21	59.64	72	47	54	94.84	108.06	94.13

## Sheet: Figure3f
Feed Rate (mm s-1)	CsgA-alpha	SD	N	CsgA-gamma	SD	N	CsgA-alphagamma	SD	N
2	1009.72	130.665	10	1214.87	281.171	10	733.634	87.6527	10
3	1068.32	51.999	10	1296.42	103.358	10	591.713	90.4144	10
4	992.065	84.4205	10	1074	107.789	10	532.396	73.9211	10
5	779.53	42.5224	10	984.41	170.446	10	494.267	29.7715	10
6	737.164	35.1004	10	1052.2	58.1715	10	435.662	16.6593	10
7	435.661	93.1435	10	808.958	73.4071	10	392.601	47.2256	10
8	701.154	63.8574	10	809.282	94.6613	10	431.437	42.9431	10
9	645.372	55.4184	10	824.828	66.26	10	359.409	24.7926	10
10	696.917	37.9587	10	872.904	84.3321	10	365.778	28.6014	10

## Sheet: Figure3h
L(mm)	Alpha Model	Gamma Model	Alpha-Gamma Co Model	Alpha	SEM	Gamma	SEM	Alpha-Gamma Co	SEM
0.5	4.86103	5.69135	2.98173	12.2187	0.90877	20.7425	6.22947	5.19443	7.69681
1	9.75749	11.4398	5.97157	20.1513	1.88708	26.4567	2.25779	12.9946	6.58644
2	19.8133	23.3707	12.0093	21.2643	2.16257	29.682	5.34768	13.134	2.23661
4	42.6808	52.5002	24.5911					16.2602	5.58232
8			46.3336					30.6835	3.95746

## Sheet: Figure4b
		12h	12h	12h	24h	24h	24h
ink +PQN4-BPA		0.885	0.883	1.005	0.757	0.643	0.8
ink		1	1.003	0.986	1.06	1.002	1.016

## Sheet: Sheet1
	Azu-24h-Original Gel image											Azu-48h-Original Gel image
	Detection of secreted Azurin: The 3D printed structures of microbial ink (CsgA-ag) embedded with PQN4-Azu cells were immersed in LB media containing 100 µg ml-1 carbenicillin with or without 0.1 mM IPTG and incubated at 37 °C for 48 h. After 24 and 48 h of incubation, 0.5 ml of the culture media was collected for detection of azurin secreted by the microbial ink embedded with PQN4-Azu cells. The …

## Sheet: Figure4c
		gel + bac-MazF; 0mM IPTG	gel + bac-MazF; 0mM IPTG	gel + bac-MazF; 0mM IPTG	gel + bac-MazF; 1mM IPTG	gel + bac-MazF; 1mM IPTG	gel + bac-MazF; 1mM IPTG
	0	546000	373000	236000	546000	373000	236000
	2	1490000	2080000	1610000	518.272	847	790
	4	5470000	5760000	5070000	1010	5480	7400
	6	3720000	4200000	5500000	27700	63100	143000

[truncated: 5 more sheets: Figure SI2, Figure SI3, Figure SI5, Figure SI7, FigureS9]
